# Supplementary material for: Design of an end-effector for robot-assisted ultrasound-guided breast biopsies
Source: Int J Comput Assist Radiol Surg. 2020 Feb 25;15(4):681–90. doi: 10.1007/s11548-020-02122-1 (PMC7142059; doi:10.1007/s11548-020-02122-1)
Supplement: Supplementary file 9 — Supplementary material 9 (DRL 0 kb) [file 11548_2020_2122_MOESM9_ESM.drl]

M48
;DRILL file {KiCad (5.0.0)} date 11/29/19 13:43:24
;FORMAT={3:3/ absolute / metric / suppress leading zeros}
FMAT,2
METRIC,TZ
T1C0.300
T2C0.400
%
G90
G05
M71
T1
X96250Y-100000
X97600Y-97500
X105000Y-99750
X95000Y-102000
X102000Y-95100
X95000Y-97200
T2
X97750Y-100000
X99000Y-97500
X101000Y-97500
X102500Y-100000
T0
M30
