# Supplementary material for: Design of an end-effector for robot-assisted ultrasound-guided breast biopsies
Source: Int J Comput Assist Radiol Surg. 2020 Feb 25;15(4):681–90. doi: 10.1007/s11548-020-02122-1 (PMC7142059; doi:10.1007/s11548-020-02122-1)
Supplement: Supplementary file 12 — Supplementary material 12 (GBR 1 kb) [file 11548_2020_2122_MOESM12_ESM.gbr]

G04 #@! TF.GenerationSoftware,KiCad,Pcbnew,(5.0.0)*
G04 #@! TF.CreationDate,2019-12-13T15:35:36+01:00*
G04 #@! TF.ProjectId,Pat9125NeedleSetup,506174393132354E6565646C65536574,rev?*
G04 #@! TF.SameCoordinates,Original*
G04 #@! TF.FileFunction,Legend,Bot*
G04 #@! TF.FilePolarity,Positive*
%FSLAX46Y46*%
G04 Gerber Fmt 4.6, Leading zero omitted, Abs format (unit mm)*
G04 Created by KiCad (PCBNEW (5.0.0)) date 12/13/19 15:35:36*
%MOMM*%
%LPD*%
G01*
G04 APERTURE LIST*
%ADD10C,0.150000*%
G04 APERTURE END LIST*
D10*
G04 #@! TO.C,U1*
X98250000Y-101600000D02*
X101750000Y-101600000D01*
X101750000Y-101600000D02*
X101750000Y-98400000D01*
X101750000Y-98400000D02*
X98250000Y-98400000D01*
X98250000Y-98400000D02*
X98250000Y-101600000D01*
X98550000Y-100400000D02*
X98550000Y-99600000D01*
X98550000Y-99600000D02*
X99000000Y-99600000D01*
X99000000Y-99600000D02*
X99000000Y-100400000D01*
X99000000Y-100400000D02*
X98550000Y-100400000D01*
X99500000Y-100450000D02*
X99500000Y-99550000D01*
X102014666Y-99480666D02*
X102581333Y-99480666D01*
X102648000Y-99514000D01*
X102681333Y-99547333D01*
X102714666Y-99614000D01*
X102714666Y-99747333D01*
X102681333Y-99814000D01*
X102648000Y-99847333D01*
X102581333Y-99880666D01*
X102014666Y-99880666D01*
X102714666Y-100580666D02*
X102714666Y-100180666D01*
X102714666Y-100380666D02*
X102014666Y-100380666D01*
X102114666Y-100314000D01*
X102181333Y-100247333D01*
X102214666Y-100180666D01*
G04 #@! TD*
M02*
