# Supplementary material for: Design of an end-effector for robot-assisted ultrasound-guided breast biopsies
Source: Int J Comput Assist Radiol Surg. 2020 Feb 25;15(4):681–90. doi: 10.1007/s11548-020-02122-1 (PMC7142059; doi:10.1007/s11548-020-02122-1)
Supplement: Supplementary file 14 — Supplementary material 14 (GBR 17 kb) [file 11548_2020_2122_MOESM14_ESM.gbr]

G04 #@! TF.GenerationSoftware,KiCad,Pcbnew,(5.0.0)*
G04 #@! TF.CreationDate,2019-12-13T15:35:36+01:00*
G04 #@! TF.ProjectId,Pat9125NeedleSetup,506174393132354E6565646C65536574,rev?*
G04 #@! TF.SameCoordinates,Original*
G04 #@! TF.FileFunction,Copper,L1,Top,Signal*
G04 #@! TF.FilePolarity,Positive*
%FSLAX46Y46*%
G04 Gerber Fmt 4.6, Leading zero omitted, Abs format (unit mm)*
G04 Created by KiCad (PCBNEW (5.0.0)) date 12/13/19 15:35:36*
%MOMM*%
%LPD*%
G01*
G04 APERTURE LIST*
G04 #@! TA.AperFunction,ComponentPad*
%ADD10C,0.600000*%
G04 #@! TD*
G04 #@! TA.AperFunction,SMDPad,CuDef*
%ADD11R,1.000000X1.250000*%
G04 #@! TD*
G04 #@! TA.AperFunction,SMDPad,CuDef*
%ADD12R,3.150000X1.000000*%
G04 #@! TD*
G04 #@! TA.AperFunction,ViaPad*
%ADD13C,0.800000*%
G04 #@! TD*
G04 #@! TA.AperFunction,Conductor*
%ADD14C,0.250000*%
G04 #@! TD*
G04 #@! TA.AperFunction,Conductor*
%ADD15C,0.200000*%
G04 #@! TD*
G04 APERTURE END LIST*
D10*
G04 #@! TO.P,,1*
G04 #@! TO.N,GND*
X95000000Y-102000000D03*
G04 #@! TD*
G04 #@! TO.P,,1*
G04 #@! TO.N,GND*
X105000000Y-99750000D03*
G04 #@! TD*
G04 #@! TO.P,,1*
G04 #@! TO.N,GND*
X96250000Y-100000000D03*
G04 #@! TD*
G04 #@! TO.P,,1*
G04 #@! TO.N,GND*
X95000000Y-97200000D03*
G04 #@! TD*
G04 #@! TO.P,,1*
G04 #@! TO.N,GND*
X97600000Y-97500000D03*
G04 #@! TD*
D11*
G04 #@! TO.P,C1,1*
G04 #@! TO.N,Net-(C1-Pad1)*
X103000000Y-96000000D03*
G04 #@! TO.P,C1,2*
G04 #@! TO.N,GND*
X105000000Y-96000000D03*
G04 #@! TD*
G04 #@! TO.P,C2,1*
G04 #@! TO.N,/Vdd*
X99000000Y-96000000D03*
G04 #@! TO.P,C2,2*
G04 #@! TO.N,GND*
X101000000Y-96000000D03*
G04 #@! TD*
G04 #@! TO.P,C3,1*
G04 #@! TO.N,/Vdd*
X97000000Y-96000000D03*
G04 #@! TO.P,C3,2*
G04 #@! TO.N,GND*
X95000000Y-96000000D03*
G04 #@! TD*
D12*
G04 #@! TO.P,J1,1*
G04 #@! TO.N,/SCA*
X97475000Y-98730000D03*
G04 #@! TO.P,J1,2*
G04 #@! TO.N,/SCL*
X102525000Y-98730000D03*
G04 #@! TO.P,J1,3*
G04 #@! TO.N,/Vdd*
X97475000Y-101270000D03*
G04 #@! TO.P,J1,4*
G04 #@! TO.N,GND*
X102525000Y-101270000D03*
G04 #@! TD*
D10*
G04 #@! TO.P,,1*
G04 #@! TO.N,GND*
X102000000Y-95100000D03*
G04 #@! TD*
D13*
G04 #@! TO.N,Net-(C1-Pad1)*
X101000000Y-97500000D03*
G04 #@! TO.N,/SCA*
X97750000Y-100000000D03*
G04 #@! TO.N,/SCL*
X102500000Y-100000000D03*
G04 #@! TO.N,/Vdd*
X99000000Y-97500000D03*
G04 #@! TD*
D14*
G04 #@! TO.N,Net-(C1-Pad1)*
X103000000Y-96000000D02*
X103000000Y-96500000D01*
X103000000Y-96500000D02*
X102000000Y-97500000D01*
X102000000Y-97500000D02*
X101000000Y-97500000D01*
G04 #@! TO.N,/SCA*
X97475000Y-98730000D02*
X97475000Y-99725000D01*
X97475000Y-99725000D02*
X97750000Y-100000000D01*
X97475000Y-98730000D02*
X96020000Y-98730000D01*
G04 #@! TO.N,/SCL*
X102525000Y-98730000D02*
X102525000Y-99975000D01*
X102525000Y-99975000D02*
X102500000Y-100000000D01*
G04 #@! TO.N,/Vdd*
X97000000Y-96000000D02*
X97000000Y-96900000D01*
X95770000Y-101270000D02*
X94750000Y-100250000D01*
X94750000Y-100250000D02*
X94750000Y-98250000D01*
X95770000Y-101270000D02*
X97475000Y-101270000D01*
X95200000Y-97800000D02*
X94750000Y-98250000D01*
X96100000Y-97800000D02*
X95200000Y-97800000D01*
X97000000Y-96900000D02*
X96100000Y-97800000D01*
X99000000Y-96000000D02*
X99000000Y-97500000D01*
X99000000Y-96000000D02*
X97000000Y-96000000D01*
G04 #@! TD*
D15*
G04 #@! TO.N,GND*
G36*
X103984562Y-95030596D02*
X103892000Y-95254062D01*
X103892000Y-95694000D01*
X104044000Y-95846000D01*
X104846000Y-95846000D01*
X104846000Y-95826000D01*
X105154000Y-95826000D01*
X105154000Y-95846000D01*
X105174000Y-95846000D01*
X105174000Y-96154000D01*
X105154000Y-96154000D01*
X105154000Y-97081000D01*
X105306000Y-97233000D01*
X105571001Y-97233000D01*
X105571000Y-102571000D01*
X94429000Y-102571000D01*
X94429000Y-100611603D01*
X94444660Y-100622067D01*
X95397935Y-101575343D01*
X95424660Y-101615340D01*
X95539065Y-101691782D01*
X95539065Y-101770000D01*
X95566540Y-101908124D01*
X95644780Y-102025220D01*
X95761876Y-102103460D01*
X95900000Y-102130935D01*
X99050000Y-102130935D01*
X99188124Y-102103460D01*
X99305220Y-102025220D01*
X99383460Y-101908124D01*
X99410935Y-101770000D01*
X99410935Y-101576000D01*
X100342000Y-101576000D01*
X100342000Y-101890938D01*
X100434562Y-102114404D01*
X100605595Y-102285437D01*
X100829061Y-102378000D01*
X102219000Y-102378000D01*
X102371000Y-102226000D01*
X102371000Y-101424000D01*
X102679000Y-101424000D01*
X102679000Y-102226000D01*
X102831000Y-102378000D01*
X104220939Y-102378000D01*
X104444405Y-102285437D01*
X104615438Y-102114404D01*
X104708000Y-101890938D01*
X104708000Y-101576000D01*
X104556000Y-101424000D01*
X102679000Y-101424000D01*
X102371000Y-101424000D01*
X100494000Y-101424000D01*
X100342000Y-101576000D01*
X99410935Y-101576000D01*
X99410935Y-100770000D01*
X99383460Y-100631876D01*
X99305220Y-100514780D01*
X99188124Y-100436540D01*
X99050000Y-100409065D01*
X98396684Y-100409065D01*
X98504000Y-100149980D01*
X98504000Y-99850020D01*
X98396684Y-99590935D01*
X99050000Y-99590935D01*
X99188124Y-99563460D01*
X99305220Y-99485220D01*
X99383460Y-99368124D01*
X99410935Y-99230000D01*
X99410935Y-98230000D01*
X99395481Y-98152311D01*
X99427107Y-98139211D01*
X99639211Y-97927107D01*
X99754000Y-97649980D01*
X99754000Y-97350020D01*
X100246000Y-97350020D01*
X100246000Y-97649980D01*
X100360789Y-97927107D01*
X100572893Y-98139211D01*
X100604519Y-98152311D01*
X100589065Y-98230000D01*
X100589065Y-99230000D01*
X100616540Y-99368124D01*
X100694780Y-99485220D01*
X100811876Y-99563460D01*
X100950000Y-99590935D01*
X101853316Y-99590935D01*
X101746000Y-99850020D01*
X101746000Y-100149980D01*
X101750979Y-100162000D01*
X100829061Y-100162000D01*
X100605595Y-100254563D01*
X100434562Y-100425596D01*
X100342000Y-100649062D01*
X100342000Y-100964000D01*
X100494000Y-101116000D01*
X102371000Y-101116000D01*
X102371000Y-101096000D01*
X102679000Y-101096000D01*
X102679000Y-101116000D01*
X104556000Y-101116000D01*
X104708000Y-100964000D01*
X104708000Y-100649062D01*
X104615438Y-100425596D01*
X104444405Y-100254563D01*
X104220939Y-100162000D01*
X103249021Y-100162000D01*
X103254000Y-100149980D01*
X103254000Y-99850020D01*
X103146684Y-99590935D01*
X104100000Y-99590935D01*
X104238124Y-99563460D01*
X104355220Y-99485220D01*
X104433460Y-99368124D01*
X104460935Y-99230000D01*
X104460935Y-98230000D01*
X104433460Y-98091876D01*
X104355220Y-97974780D01*
X104238124Y-97896540D01*
X104100000Y-97869065D01*
X102309833Y-97869065D01*
X102345340Y-97845340D01*
X102372067Y-97805340D01*
X103191473Y-96985935D01*
X103500000Y-96985935D01*
X103638124Y-96958460D01*
X103755220Y-96880220D01*
X103833460Y-96763124D01*
X103860935Y-96625000D01*
X103860935Y-96306000D01*
X103892000Y-96306000D01*
X103892000Y-96745938D01*
X103984562Y-96969404D01*
X104155595Y-97140437D01*
X104379061Y-97233000D01*
X104694000Y-97233000D01*
X104846000Y-97081000D01*
X104846000Y-96154000D01*
X104044000Y-96154000D01*
X103892000Y-96306000D01*
X103860935Y-96306000D01*
X103860935Y-95375000D01*
X103833460Y-95236876D01*
X103755220Y-95119780D01*
X103638124Y-95041540D01*
X103500000Y-95014065D01*
X102500000Y-95014065D01*
X102361876Y-95041540D01*
X102244780Y-95119780D01*
X102166540Y-95236876D01*
X102139065Y-95375000D01*
X102139065Y-96625000D01*
X102148775Y-96673817D01*
X101801593Y-97021000D01*
X101587318Y-97021000D01*
X101427107Y-96860789D01*
X101149980Y-96746000D01*
X100850020Y-96746000D01*
X100572893Y-96860789D01*
X100360789Y-97072893D01*
X100246000Y-97350020D01*
X99754000Y-97350020D01*
X99639211Y-97072893D01*
X99543584Y-96977266D01*
X99638124Y-96958460D01*
X99755220Y-96880220D01*
X99833460Y-96763124D01*
X99860935Y-96625000D01*
X99860935Y-95375000D01*
X99833460Y-95236876D01*
X99755220Y-95119780D01*
X99638124Y-95041540D01*
X99500000Y-95014065D01*
X98500000Y-95014065D01*
X98361876Y-95041540D01*
X98244780Y-95119780D01*
X98166540Y-95236876D01*
X98139065Y-95375000D01*
X98139065Y-95521000D01*
X97860935Y-95521000D01*
X97860935Y-95375000D01*
X97833460Y-95236876D01*
X97755220Y-95119780D01*
X97638124Y-95041540D01*
X97500000Y-95014065D01*
X96500000Y-95014065D01*
X96361876Y-95041540D01*
X96244780Y-95119780D01*
X96166540Y-95236876D01*
X96139065Y-95375000D01*
X96139065Y-96625000D01*
X96166540Y-96763124D01*
X96244780Y-96880220D01*
X96303283Y-96919310D01*
X95901593Y-97321000D01*
X95247174Y-97321000D01*
X95199999Y-97311616D01*
X95152824Y-97321000D01*
X95013104Y-97348792D01*
X94854660Y-97454660D01*
X94827935Y-97494657D01*
X94444657Y-97877936D01*
X94429000Y-97888397D01*
X94429000Y-97233000D01*
X94694000Y-97233000D01*
X94846000Y-97081000D01*
X94846000Y-96154000D01*
X95154000Y-96154000D01*
X95154000Y-97081000D01*
X95306000Y-97233000D01*
X95620939Y-97233000D01*
X95844405Y-97140437D01*
X96015438Y-96969404D01*
X96108000Y-96745938D01*
X96108000Y-96306000D01*
X95956000Y-96154000D01*
X95154000Y-96154000D01*
X94846000Y-96154000D01*
X94826000Y-96154000D01*
X94826000Y-95846000D01*
X94846000Y-95846000D01*
X94846000Y-95826000D01*
X95154000Y-95826000D01*
X95154000Y-95846000D01*
X95956000Y-95846000D01*
X96108000Y-95694000D01*
X96108000Y-95254062D01*
X96015438Y-95030596D01*
X95913842Y-94929000D01*
X104086158Y-94929000D01*
X103984562Y-95030596D01*
X103984562Y-95030596D01*
G37*
X103984562Y-95030596D02*
X103892000Y-95254062D01*
X103892000Y-95694000D01*
X104044000Y-95846000D01*
X104846000Y-95846000D01*
X104846000Y-95826000D01*
X105154000Y-95826000D01*
X105154000Y-95846000D01*
X105174000Y-95846000D01*
X105174000Y-96154000D01*
X105154000Y-96154000D01*
X105154000Y-97081000D01*
X105306000Y-97233000D01*
X105571001Y-97233000D01*
X105571000Y-102571000D01*
X94429000Y-102571000D01*
X94429000Y-100611603D01*
X94444660Y-100622067D01*
X95397935Y-101575343D01*
X95424660Y-101615340D01*
X95539065Y-101691782D01*
X95539065Y-101770000D01*
X95566540Y-101908124D01*
X95644780Y-102025220D01*
X95761876Y-102103460D01*
X95900000Y-102130935D01*
X99050000Y-102130935D01*
X99188124Y-102103460D01*
X99305220Y-102025220D01*
X99383460Y-101908124D01*
X99410935Y-101770000D01*
X99410935Y-101576000D01*
X100342000Y-101576000D01*
X100342000Y-101890938D01*
X100434562Y-102114404D01*
X100605595Y-102285437D01*
X100829061Y-102378000D01*
X102219000Y-102378000D01*
X102371000Y-102226000D01*
X102371000Y-101424000D01*
X102679000Y-101424000D01*
X102679000Y-102226000D01*
X102831000Y-102378000D01*
X104220939Y-102378000D01*
X104444405Y-102285437D01*
X104615438Y-102114404D01*
X104708000Y-101890938D01*
X104708000Y-101576000D01*
X104556000Y-101424000D01*
X102679000Y-101424000D01*
X102371000Y-101424000D01*
X100494000Y-101424000D01*
X100342000Y-101576000D01*
X99410935Y-101576000D01*
X99410935Y-100770000D01*
X99383460Y-100631876D01*
X99305220Y-100514780D01*
X99188124Y-100436540D01*
X99050000Y-100409065D01*
X98396684Y-100409065D01*
X98504000Y-100149980D01*
X98504000Y-99850020D01*
X98396684Y-99590935D01*
X99050000Y-99590935D01*
X99188124Y-99563460D01*
X99305220Y-99485220D01*
X99383460Y-99368124D01*
X99410935Y-99230000D01*
X99410935Y-98230000D01*
X99395481Y-98152311D01*
X99427107Y-98139211D01*
X99639211Y-97927107D01*
X99754000Y-97649980D01*
X99754000Y-97350020D01*
X100246000Y-97350020D01*
X100246000Y-97649980D01*
X100360789Y-97927107D01*
X100572893Y-98139211D01*
X100604519Y-98152311D01*
X100589065Y-98230000D01*
X100589065Y-99230000D01*
X100616540Y-99368124D01*
X100694780Y-99485220D01*
X100811876Y-99563460D01*
X100950000Y-99590935D01*
X101853316Y-99590935D01*
X101746000Y-99850020D01*
X101746000Y-100149980D01*
X101750979Y-100162000D01*
X100829061Y-100162000D01*
X100605595Y-100254563D01*
X100434562Y-100425596D01*
X100342000Y-100649062D01*
X100342000Y-100964000D01*
X100494000Y-101116000D01*
X102371000Y-101116000D01*
X102371000Y-101096000D01*
X102679000Y-101096000D01*
X102679000Y-101116000D01*
X104556000Y-101116000D01*
X104708000Y-100964000D01*
X104708000Y-100649062D01*
X104615438Y-100425596D01*
X104444405Y-100254563D01*
X104220939Y-100162000D01*
X103249021Y-100162000D01*
X103254000Y-100149980D01*
X103254000Y-99850020D01*
X103146684Y-99590935D01*
X104100000Y-99590935D01*
X104238124Y-99563460D01*
X104355220Y-99485220D01*
X104433460Y-99368124D01*
X104460935Y-99230000D01*
X104460935Y-98230000D01*
X104433460Y-98091876D01*
X104355220Y-97974780D01*
X104238124Y-97896540D01*
X104100000Y-97869065D01*
X102309833Y-97869065D01*
X102345340Y-97845340D01*
X102372067Y-97805340D01*
X103191473Y-96985935D01*
X103500000Y-96985935D01*
X103638124Y-96958460D01*
X103755220Y-96880220D01*
X103833460Y-96763124D01*
X103860935Y-96625000D01*
X103860935Y-96306000D01*
X103892000Y-96306000D01*
X103892000Y-96745938D01*
X103984562Y-96969404D01*
X104155595Y-97140437D01*
X104379061Y-97233000D01*
X104694000Y-97233000D01*
X104846000Y-97081000D01*
X104846000Y-96154000D01*
X104044000Y-96154000D01*
X103892000Y-96306000D01*
X103860935Y-96306000D01*
X103860935Y-95375000D01*
X103833460Y-95236876D01*
X103755220Y-95119780D01*
X103638124Y-95041540D01*
X103500000Y-95014065D01*
X102500000Y-95014065D01*
X102361876Y-95041540D01*
X102244780Y-95119780D01*
X102166540Y-95236876D01*
X102139065Y-95375000D01*
X102139065Y-96625000D01*
X102148775Y-96673817D01*
X101801593Y-97021000D01*
X101587318Y-97021000D01*
X101427107Y-96860789D01*
X101149980Y-96746000D01*
X100850020Y-96746000D01*
X100572893Y-96860789D01*
X100360789Y-97072893D01*
X100246000Y-97350020D01*
X99754000Y-97350020D01*
X99639211Y-97072893D01*
X99543584Y-96977266D01*
X99638124Y-96958460D01*
X99755220Y-96880220D01*
X99833460Y-96763124D01*
X99860935Y-96625000D01*
X99860935Y-95375000D01*
X99833460Y-95236876D01*
X99755220Y-95119780D01*
X99638124Y-95041540D01*
X99500000Y-95014065D01*
X98500000Y-95014065D01*
X98361876Y-95041540D01*
X98244780Y-95119780D01*
X98166540Y-95236876D01*
X98139065Y-95375000D01*
X98139065Y-95521000D01*
X97860935Y-95521000D01*
X97860935Y-95375000D01*
X97833460Y-95236876D01*
X97755220Y-95119780D01*
X97638124Y-95041540D01*
X97500000Y-95014065D01*
X96500000Y-95014065D01*
X96361876Y-95041540D01*
X96244780Y-95119780D01*
X96166540Y-95236876D01*
X96139065Y-95375000D01*
X96139065Y-96625000D01*
X96166540Y-96763124D01*
X96244780Y-96880220D01*
X96303283Y-96919310D01*
X95901593Y-97321000D01*
X95247174Y-97321000D01*
X95199999Y-97311616D01*
X95152824Y-97321000D01*
X95013104Y-97348792D01*
X94854660Y-97454660D01*
X94827935Y-97494657D01*
X94444657Y-97877936D01*
X94429000Y-97888397D01*
X94429000Y-97233000D01*
X94694000Y-97233000D01*
X94846000Y-97081000D01*
X94846000Y-96154000D01*
X95154000Y-96154000D01*
X95154000Y-97081000D01*
X95306000Y-97233000D01*
X95620939Y-97233000D01*
X95844405Y-97140437D01*
X96015438Y-96969404D01*
X96108000Y-96745938D01*
X96108000Y-96306000D01*
X95956000Y-96154000D01*
X95154000Y-96154000D01*
X94846000Y-96154000D01*
X94826000Y-96154000D01*
X94826000Y-95846000D01*
X94846000Y-95846000D01*
X94846000Y-95826000D01*
X95154000Y-95826000D01*
X95154000Y-95846000D01*
X95956000Y-95846000D01*
X96108000Y-95694000D01*
X96108000Y-95254062D01*
X96015438Y-95030596D01*
X95913842Y-94929000D01*
X104086158Y-94929000D01*
X103984562Y-95030596D01*
G36*
X95539065Y-98692551D02*
X95531616Y-98730000D01*
X95539065Y-98767449D01*
X95539065Y-99230000D01*
X95566540Y-99368124D01*
X95644780Y-99485220D01*
X95761876Y-99563460D01*
X95900000Y-99590935D01*
X96996001Y-99590935D01*
X96996001Y-99677820D01*
X96986616Y-99725000D01*
X97006461Y-99824765D01*
X96996000Y-99850020D01*
X96996000Y-100149980D01*
X97103316Y-100409065D01*
X95900000Y-100409065D01*
X95761876Y-100436540D01*
X95673199Y-100495791D01*
X95229000Y-100051593D01*
X95229000Y-98448407D01*
X95398408Y-98279000D01*
X95539065Y-98279000D01*
X95539065Y-98692551D01*
X95539065Y-98692551D01*
G37*
X95539065Y-98692551D02*
X95531616Y-98730000D01*
X95539065Y-98767449D01*
X95539065Y-99230000D01*
X95566540Y-99368124D01*
X95644780Y-99485220D01*
X95761876Y-99563460D01*
X95900000Y-99590935D01*
X96996001Y-99590935D01*
X96996001Y-99677820D01*
X96986616Y-99725000D01*
X97006461Y-99824765D01*
X96996000Y-99850020D01*
X96996000Y-100149980D01*
X97103316Y-100409065D01*
X95900000Y-100409065D01*
X95761876Y-100436540D01*
X95673199Y-100495791D01*
X95229000Y-100051593D01*
X95229000Y-98448407D01*
X95398408Y-98279000D01*
X95539065Y-98279000D01*
X95539065Y-98692551D01*
G36*
X98139065Y-96625000D02*
X98166540Y-96763124D01*
X98244780Y-96880220D01*
X98361876Y-96958460D01*
X98456416Y-96977266D01*
X98360789Y-97072893D01*
X98246000Y-97350020D01*
X98246000Y-97649980D01*
X98336747Y-97869065D01*
X96708342Y-97869065D01*
X97305343Y-97272065D01*
X97345340Y-97245340D01*
X97451208Y-97086896D01*
X97471290Y-96985935D01*
X97500000Y-96985935D01*
X97638124Y-96958460D01*
X97755220Y-96880220D01*
X97833460Y-96763124D01*
X97860935Y-96625000D01*
X97860935Y-96479000D01*
X98139065Y-96479000D01*
X98139065Y-96625000D01*
X98139065Y-96625000D01*
G37*
X98139065Y-96625000D02*
X98166540Y-96763124D01*
X98244780Y-96880220D01*
X98361876Y-96958460D01*
X98456416Y-96977266D01*
X98360789Y-97072893D01*
X98246000Y-97350020D01*
X98246000Y-97649980D01*
X98336747Y-97869065D01*
X96708342Y-97869065D01*
X97305343Y-97272065D01*
X97345340Y-97245340D01*
X97451208Y-97086896D01*
X97471290Y-96985935D01*
X97500000Y-96985935D01*
X97638124Y-96958460D01*
X97755220Y-96880220D01*
X97833460Y-96763124D01*
X97860935Y-96625000D01*
X97860935Y-96479000D01*
X98139065Y-96479000D01*
X98139065Y-96625000D01*
G04 #@! TD*
M02*
