# Supplementary material for: Design of an end-effector for robot-assisted ultrasound-guided breast biopsies
Source: Int J Comput Assist Radiol Surg. 2020 Feb 25;15(4):681–90. doi: 10.1007/s11548-020-02122-1 (PMC7142059; doi:10.1007/s11548-020-02122-1)
Supplement: Supplementary file 16 — Supplementary material 16 (GBR 3 kb) [file 11548_2020_2122_MOESM16_ESM.gbr]

G04 #@! TF.GenerationSoftware,KiCad,Pcbnew,(5.0.0)*
G04 #@! TF.CreationDate,2019-12-13T15:35:36+01:00*
G04 #@! TF.ProjectId,Pat9125NeedleSetup,506174393132354E6565646C65536574,rev?*
G04 #@! TF.SameCoordinates,Original*
G04 #@! TF.FileFunction,Legend,Top*
G04 #@! TF.FilePolarity,Positive*
%FSLAX46Y46*%
G04 Gerber Fmt 4.6, Leading zero omitted, Abs format (unit mm)*
G04 Created by KiCad (PCBNEW (5.0.0)) date 12/13/19 15:35:36*
%MOMM*%
%LPD*%
G01*
G04 APERTURE LIST*
%ADD10C,0.120000*%
%ADD11C,0.150000*%
G04 APERTURE END LIST*
D10*
G04 #@! TO.C,C1*
X104500000Y-95150000D02*
X103500000Y-95150000D01*
X103500000Y-96850000D02*
X104500000Y-96850000D01*
G04 #@! TO.C,C2*
X100500000Y-95150000D02*
X99500000Y-95150000D01*
X99500000Y-96850000D02*
X100500000Y-96850000D01*
G04 #@! TO.C,C3*
X95500000Y-96850000D02*
X96500000Y-96850000D01*
X96500000Y-95150000D02*
X95500000Y-95150000D01*
G04 #@! TO.C,J1*
X97400000Y-97400000D02*
X102600000Y-97400000D01*
X97400000Y-102600000D02*
X102600000Y-102600000D01*
X95960000Y-97970000D02*
X97400000Y-97970000D01*
X97400000Y-97400000D02*
X97400000Y-97970000D01*
X102600000Y-97400000D02*
X102600000Y-97970000D01*
X97400000Y-102030000D02*
X97400000Y-102600000D01*
X102600000Y-102030000D02*
X102600000Y-102600000D01*
X97400000Y-99490000D02*
X97400000Y-100510000D01*
X102600000Y-99490000D02*
X102600000Y-100510000D01*
G04 #@! TO.C,C1*
D11*
X103833333Y-97857142D02*
X103785714Y-97904761D01*
X103642857Y-97952380D01*
X103547619Y-97952380D01*
X103404761Y-97904761D01*
X103309523Y-97809523D01*
X103261904Y-97714285D01*
X103214285Y-97523809D01*
X103214285Y-97380952D01*
X103261904Y-97190476D01*
X103309523Y-97095238D01*
X103404761Y-97000000D01*
X103547619Y-96952380D01*
X103642857Y-96952380D01*
X103785714Y-97000000D01*
X103833333Y-97047619D01*
X104785714Y-97952380D02*
X104214285Y-97952380D01*
X104500000Y-97952380D02*
X104500000Y-96952380D01*
X104404761Y-97095238D01*
X104309523Y-97190476D01*
X104214285Y-97238095D01*
G04 #@! TO.C,C2*
X99833333Y-97857142D02*
X99785714Y-97904761D01*
X99642857Y-97952380D01*
X99547619Y-97952380D01*
X99404761Y-97904761D01*
X99309523Y-97809523D01*
X99261904Y-97714285D01*
X99214285Y-97523809D01*
X99214285Y-97380952D01*
X99261904Y-97190476D01*
X99309523Y-97095238D01*
X99404761Y-97000000D01*
X99547619Y-96952380D01*
X99642857Y-96952380D01*
X99785714Y-97000000D01*
X99833333Y-97047619D01*
X100214285Y-97047619D02*
X100261904Y-97000000D01*
X100357142Y-96952380D01*
X100595238Y-96952380D01*
X100690476Y-97000000D01*
X100738095Y-97047619D01*
X100785714Y-97142857D01*
X100785714Y-97238095D01*
X100738095Y-97380952D01*
X100166666Y-97952380D01*
X100785714Y-97952380D01*
G04 #@! TO.C,C3*
X95833333Y-97857142D02*
X95785714Y-97904761D01*
X95642857Y-97952380D01*
X95547619Y-97952380D01*
X95404761Y-97904761D01*
X95309523Y-97809523D01*
X95261904Y-97714285D01*
X95214285Y-97523809D01*
X95214285Y-97380952D01*
X95261904Y-97190476D01*
X95309523Y-97095238D01*
X95404761Y-97000000D01*
X95547619Y-96952380D01*
X95642857Y-96952380D01*
X95785714Y-97000000D01*
X95833333Y-97047619D01*
X96166666Y-96952380D02*
X96785714Y-96952380D01*
X96452380Y-97333333D01*
X96595238Y-97333333D01*
X96690476Y-97380952D01*
X96738095Y-97428571D01*
X96785714Y-97523809D01*
X96785714Y-97761904D01*
X96738095Y-97857142D01*
X96690476Y-97904761D01*
X96595238Y-97952380D01*
X96309523Y-97952380D01*
X96214285Y-97904761D01*
X96166666Y-97857142D01*
G04 #@! TO.C,J1*
X99666666Y-99452380D02*
X99666666Y-100166666D01*
X99619047Y-100309523D01*
X99523809Y-100404761D01*
X99380952Y-100452380D01*
X99285714Y-100452380D01*
X100666666Y-100452380D02*
X100095238Y-100452380D01*
X100380952Y-100452380D02*
X100380952Y-99452380D01*
X100285714Y-99595238D01*
X100190476Y-99690476D01*
X100095238Y-99738095D01*
G04 #@! TD*
M02*
